# Supplementary material for: Synthesis and Characterization of Transition Metal Complexes Supported by Phosphorus Ligands Obtained Using Hydrophosphination of Cyclic Internal Alkenes
Source: Molecules. 2024 Aug 21;29(16):3946. doi: 10.3390/molecules29163946 (PMC11356854; doi:10.3390/molecules29163946)
Supplement: Supplementary file 1 [file molecules-29-03946-s001.zip]

Archive with 1 entries (1 files):
- molecules-3149240-supplementary.pdf
